# Supplementary material for: Methods for a Non-Targeted Qualitative Analysis and Quantification of Benzene, Toluene, and Xylenes by Gas Chromatography-Mass Spectrometry of E-Liquids and Aerosols in Commercially Available Electronic Cigarettes in Mexico
Source: Int J Environ Res Public Health. 2024 Sep 30;21(10):1308. doi: 10.3390/ijerph21101308 (PMC11507580; doi:10.3390/ijerph21101308)
Supplement: Supplementary file 1 [file ijerph-21-01308-s001.zip]

Archive with 1 entries (1 files):
- ijerph-3090453-supplementary.pdf
